# Supplementary material for: Expression of synaptic proteins and development of dendritic spines in fetal and postnatal neocortex of the pig, the European wild boar Sus scrofa
Source: Brain Struct Funct. 2025 Feb 7;230(2):38. doi: 10.1007/s00429-025-02900-0 (PMC11805786; doi:10.1007/s00429-025-02900-0)
Supplement: Supplementary file 2 — Supplementary Material 2 [file 429_2025_2900_MOESM2_ESM.xlsx]

## Sheet: Online Resource 1
Online Resource 1 for "Expression of synaptic proteins and development of dendritic spines in fetal and postnatal neocortex of the pig, the European wild boar Sus scrofa." (Brain Structure and Function)
Authors: Eric Sobierajski, Katrin Czubay, Marc-André Schmidt, Sebastian Wiedenski, Sarah Rettschlag, Christa Beemelmans, Christoph Beemelmans, Petra Wahle
Correspondance: Eric Sobierajski, Ruhr University Bochum, Faculty of Biology and Biotechnology, Developmental Neurobiology, 44870 Bochum, Germany; eric.sobierajski@rub.de
Age: E70
				spine type quantities [n]						Spine density [/100 µm]
Cell Number	Cortical Area	Dendrite length [µm]	sum spines [n]	thin	stubby	mushroom	filopodia	branched	other	Sum	thin	stubby	mushroom	filopodia	branched	other
1	VC	68.32	15	0	0	0	0	0	15	21.9555	0	0	0	0	0	21.9555
2	VC	82.8	2	0	0	0	0	0	2	2.41546	0	0	0	0	0	2.41546
3	VC	93.92	3	0	0	0	0	0	3	3.19421	0	0	0	0	0	3.19421
4	VC	179.12	16	0	0	0	0	0	16	8.93256	0	0	0	0	0	8.93256
5	VC	57.41	3	0	0	0	0	0	3	5.22557	0	0	0	0	0	5.22557
6	VC	182.7	7	0	0	0	0	0	7	3.83142	0	0	0	0	0	3.83142
7	VC	419.24	28	0	0	0	0	0	28	6.67875	0	0	0	0	0	6.67875
8	VC	353.87	30	0	0	0	0	0	30	8.47769	0	0	0	0	0	8.47769
9	VC	182.51	7	0	0	0	0	0	7	3.83541	0	0	0	0	0	3.83541
10	VC	227.63	15	0	0	0	0	0	15	6.58964	0	0	0	0	0	6.58964
11	VC	65.6	11	0	0	0	0	0	11	16.7683	0	0	0	0	0	16.7683
12	VC	83.6	11	0	0	0	0	0	11	13.1579	0	0	0	0	0	13.1579
13	VC	182.67	10	0	0	0	0	0	10	5.47435	0	0	0	0	0	5.47435
14	VC	1771.91	119	0	0	0	0	0	119	6.71592	0	0	0	0	0	6.71592
15	VC	344.32	13	0	0	0	0	0	13	3.77556	0	0	0	0	0	3.77556
16	VC	332.16	16	0	0	0	0	0	16	4.81696	0	0	0	0	0	4.81696
17	VC	831.02	67	0	0	0	0	0	67	8.06238	0	0	0	0	0	8.06238
18	VC	340	43	0	0	0	0	0	43	12.6471	0	0	0	0	0	12.6471
19	VC	482.92	28	0	0	0	0	0	28	5.79806	0	0	0	0	0	5.79806
20	VC	389.88	49	0	0	0	0	0	49	12.568	0	0	0	0	0	12.568
Age: E85
				spine type quantities [n]						Spine density [/100 µm]
Cell Number	Cortical Area	Dendrite length [µm]	sum spines [n]	thin	stubby	mushroom	filopodia	branched	other	Sum	thin	stubby	mushroom	filopodia	branched	other
1	VC	239.67	25	7	3	2	13	0	0	10.431	2.92068	1.25172	0.834481	5.42412	0	0
2	VC	72.4	12	1	1	0	10	0	0	16.5746	1.38122	1.38122	0	13.8122	0	0
3	VC	130.43	23	11	0	3	9	0	0	17.634	8.43364	0	2.30008	6.90025	0	0
4	VC	563.74	162	87	8	23	39	5	0	28.7367	15.4326	1.41909	4.07989	6.91808	0.886934	0
5	VC	195.03	10	5	1	4	0	0	0	5.12742	2.56371	0.512742	2.05097	0	0	0
6	VC	99.06	4	0	1	3	0	0	0	4.03796	0	1.00949	3.02847	0	0	0
7	VC	99.93	6	3	0	2	1	0	0	6.0042	3.0021	0	2.0014	1.0007	0	0
8	VC	128.56	21	16	1	0	4	0	0	16.3348	12.4456	0.777847	0	3.11139	0	0
9	VC	117.64	18	5	2	10	1	0	0	15.3009	4.25026	1.7001	8.50051	0.850051	0	0
Age: E90
				spine type quantities [n]						Spine density [/100 µm]
Cell Number	Cortical Area	Dendrite length [µm]	sum spines [n]	thin	stubby	mushroom	filopodia	branched	other	Sum	thin	stubby	mushroom	filopodia	branched	other
1	VC	99.8	23	8	1	4	10	0	0	23.0461	8.01603	1.002	4.00802	10.02	0	0
2	VC	99.1	23	6	2	1	14	0	0	23.2089	6.05449	2.01816	1.00908	14.1271	0	0
3	VC	387.2	223	92	11	34	85	1	0	57.593	23.7603	2.84091	8.78099	21.9525	0.258264	0
4	VC	208	122	65	18	21	17	1	0	58.6538	31.25	8.65385	10.0962	8.17308	0.480769	0
5	VC	107	35	16	2	10	7	0	0	32.7103	14.9533	1.86916	9.34579	6.54206	0	0
6	VC	239	55	25	7	9	14	0	0	23.0126	10.4603	2.92887	3.76569	5.85774	0	0
7	VC	269	130	81	22	9	17	1	0	48.3271	30.1115	8.17844	3.34572	6.3197	0.371747	0
8	VC	126	40	25	10	2	3	0	0	31.746	19.8413	7.93651	1.5873	2.38095	0	0
9	VC	131	71	33	2	7	28	1	0	54.1985	25.1908	1.52672	5.34351	21.374	0.763359	0
Age: E110
				spine type quantities [n]						Spine density [/100 µm]
Cell Number	Cortical Area	Dendrite length [µm]	sum spines [n]	thin	stubby	mushroom	filopodia	branched	other	Sum	thin	stubby	mushroom	filopodia	branched	other
1	VC	153.52	86	59	2	15	5	5	0	56.0188	38.4315	1.30276	9.77071	3.2569	3.2569	0
2	VC	60.76	22	12	0	4	5	1	0	36.208	19.7498	0	6.58328	8.2291	1.64582	0
3	VC	202.26	95	64	9	16	5	0	0	46.9692	31.6424	4.44972	7.91061	2.47207	0	0
4	VC	188.57	62	43	6	4	4	5	0	32.879	22.8032	3.18184	2.12123	2.12123	2.65154	0
5	VC	139.17	72	37	2	13	18	2	0	51.7353	26.5862	1.43709	9.34109	12.9338	1.43709	0
6	VC	159.76	85	56	1	1	14	6	0	53.2048	35.0526	0.625939	0.625939	8.76314	3.75563	0
7	VC	263.99	213	191	1	16	15	16	0	80.6849	72.3512	0.378802	6.06084	5.68203	6.06084	0
8	VC	307.05	239	114	63	52	7	3	0	77.8375	37.1275	20.5178	16.9354	2.27976	0.97704	0
9	VC	78.965	34	21	7	4	2	0	0	43.0571	26.5941	8.86469	5.06554	2.53277	0	0
10	VC	1240.08	724	415	100	161	28	20	0	58.3835	33.4657	8.06402	12.9831	2.25792	1.6128	0
11	VC	97.841	59	28	7	21	1	2	0	60.3019	28.6179	7.15446	21.4634	1.02207	2.04413	0
12	VC	206.731	109	57	18	29	3	2	0	52.7255	27.5721	8.70697	14.0279	1.45116	0.967441	0
13	VC	534.796	284	155	46	67	11	5	0	53.1044	28.983	8.60141	12.5281	2.05686	0.934936	0
14	VC	104.255	73	34	15	22	1	1	0	70.0206	32.6123	14.3878	21.1021	0.959187	0.959187	0
15	VC	513.564	185	101	35	42	4	3	0	36.0228	19.6665	6.81512	8.17814	0.778871	0.584153	0
16	VC	945.278	543	291	65	162	13	12	0	57.4434	30.7846	6.87628	17.1378	1.37526	1.26947	0
17	SC	1153.65	1002	511	109	345	20	17	0	86.8548	44.2942	9.44827	29.9051	1.73363	1.47358	0
18	SC	577.79	524	222	59	216	15	12	0	90.6904	38.4223	10.2113	37.3838	2.5961	2.07688	0
19	SC	536.7	518	269	61	170	8	10	0	96.5157	50.1211	11.3658	31.6751	1.49059	1.86324	0
20	SC	348.05	419	203	20	170	22	4	0	120.385	58.325	5.7463	48.8436	6.32093	1.14926	0
21	SC	614.13	523	249	73	192	8	1	0	85.1611	40.5452	11.8867	31.2637	1.30266	0.162832	0
22	SC	480.69	486	217	66	198	3	2	0	101.105	45.1434	13.7303	41.1908	0.624103	0.416069	0
23	SC	380.9	297	183	47	58	5	4	0	77.9732	48.0441	12.3392	15.2271	1.31268	1.05014	0
24	SC	399.04	256	146	43	59	6	2	0	64.154	36.5878	10.7759	14.7855	1.50361	0.501203	0
25	SC	310	236	144	38	49	4	1	0	76.129	46.4516	12.2581	15.8065	1.29032	0.322581	0
Age: P5
				spine type quantities [n]						Spine density [/100 µm]
Cell Number	Cortical Area	Dendrite length [µm]	sum spines [n]	thin	stubby	mushroom	filopodia	branched	other	Sum	thin	stubby	mushroom	filopodia	branched	other
1	VC	140.32	49	40	0	6	0	3	0	34.9202	28.5063	0	4.27594	0	2.13797	0
2	VC	837.02	413	297	10	26	60	19	0	49.3417	35.483	1.19471	3.10626	7.16829	2.26996	0
3	VC	124.38	50	40	0	4	5	1	0	40.1994	32.1595	0	3.21595	4.01994	0.803988	0
4	VC	758.69	309	232	6	46	7	26	0	40.7281	30.579	0.790837	6.06308	0.922643	3.42696	0
5	VC	83.4	29	20	2	7	0	0	0	34.7722	23.9808	2.39808	8.39329	0	0	0
6	VC	73.58	30	25	1	0	3	1	0	40.7719	33.9766	1.35906	0	4.07719	1.35906	0
7	VC	137.22	57	45	1	10	1	0	0	41.5391	32.7941	0.728757	7.28757	0.728757	0	0
8	VC	142.7	48	45	1	0	2	0	0	33.637	31.5347	0.700771	0	1.40154	0	0
9	VC	698.81	305	256	12	11	9	17	0	43.6456	36.6337	1.7172	1.5741	1.2879	2.43271	0
Age: P90
				spine type quantities [n]						Spine density [/100 µm]
Cell Number	Cortical Area	Dendrite length [µm]	sum spines [n]	thin	stubby	mushroom	filopodia	branched	other	Sum	thin	stubby	mushroom	filopodia	branched	other
1	VC	206.75	108	52	21	30	3	2	0	52.237	25.1511	10.1572	14.5103	1.45103	0.967352	0
2	VC	844.12	698	360	56	252	15	15	0	82.6897	42.648	6.63413	29.8536	1.777	1.777	0
3	VC	1826.48	1199	655	125	393	11	15	0	65.6454	35.8613	6.84377	21.5168	0.602251	0.821252	0
4	VC	724.33	592	353	29	201	4	5	0	81.7307	48.7347	4.0037	27.7498	0.552234	0.690293	0
5	VC	419.63	438	276	26	128	4	4	0	104.378	65.7722	6.19593	30.5031	0.953221	0.953221	0
6	VC	570	432	214	40	133	29	16	0	75.7895	37.5439	7.01754	23.3333	5.08772	2.80702	0
7	VC	862.92	945	642	57	220	14	12	0	109.512	74.3986	6.60548	25.4948	1.6224	1.39063	0
8	VC	929.82	471	240	79	143	8	1	0	50.655	25.8114	8.49627	15.3793	0.860382	0.107548	0
9	VC	634.024	489	245	86	147	4	7	0	77.1264	38.6421	13.5642	23.1852	0.630891	1.10406	0
10	VC	438.27	204	87	40	64	6	7	0	46.5466	19.8508	9.12679	14.6029	1.36902	1.59719	0
11	VC	182.011	115	65	13	36	0	1	0	63.183	35.7121	7.14243	19.779	0	0.549417	0
12	VC	957.055	620	307	114	179	4	16	0	64.7821	32.0776	11.9115	18.7032	0.417949	1.6718	0
13	SC	851.19	668	312	96	238	9	13	0	78.4784	36.6546	11.2783	27.9609	1.05734	1.52727	0
14	SC	728.35	520	227	70	198	19	6	0	71.3942	31.1663	9.61076	27.1847	2.60864	0.82378	0
15	SC	509.07	458	223	49	173	5	8	0	89.968	43.8054	9.6254	33.9835	0.982183	1.57149	0
16	SC	305	284	151	32	96	3	2	0	93.1148	49.5082	10.4918	31.4754	0.983607	0.655738	0
17	SC	251	228	111	13	98	2	4	0	90.8367	44.2231	5.17928	39.0438	0.796813	1.59363	0
18	SC	220.7	238	136	14	85	1	2	0	107.839	61.6221	6.34345	38.5138	0.453104	0.906208	0
19	SC	489	567	274	45	240	2	6	0	115.951	56.0327	9.20245	49.0798	0.408998	1.22699	0
